# Supplementary material for: Remote Assisted Home Dressing vs. Outpatient Medication of Central Venous Catheter (Peripherally Inserted Central Venous Catheter): Clinical Trial A.R.C.O. (Remote Assistance Oncology Caregiver)
Source: Nurs Rep. 2024 Jun 11;14(2):1468–76. doi: 10.3390/nursrep14020110 (PMC11206720; doi:10.3390/nursrep14020110)
Supplement: Supplementary file 1 [file nursrep-14-00110-s001.zip]

Archive with 1 entries (1 files):
- nursrep-2765238-supplementary.pdf
